# Supplementary material for: The Influence of the Addition of Fruit and Vegetable Concentrates on the Stability of Anthocyanins in Juices from Colored Potatoes
Source: Int J Mol Sci. 2024 Jul 10;25(14):7584. doi: 10.3390/ijms25147584 (PMC11276909; doi:10.3390/ijms25147584)
Supplement: Supplementary file 1 [file ijms-25-07584-s001.zip]

Archive with 1 entries (1 files):
- ijms-3067227-supplementary.pdf
